# Supplementary material for: Evolutionary and functional analysis of ARF and Aux/IAA gene families reveals their roles in sugar metabolism and watermelon domestication
Source: Front Plant Sci. 2026 Jun 17;17:1868206. doi: 10.3389/fpls.2026.1868206 (PMC13318979; doi:10.3389/fpls.2026.1868206)
Supplement: Supplementary file 1 [file Table1.xlsx]

## Sheet: Table S1
Table S1. Identification and Chromosomal Localization of ARF and IAA Genes
Species	ID	Symbol	Chromosome	AA numbers	Domains
Benincasa hispida	Bhi01M000473	BhiIAA1	01	322	AUX_IAA
Benincasa hispida	Bhi01M002315	BhiARF1	01	697	B3,ARF,low_complexity_region,AUX_IAA
Benincasa hispida	Bhi01M002610	BhiIAA2	01	312	AUX_IAA
Benincasa hispida	Bhi01M002658	BhiIAA3	01	195	AUX_IAA
Benincasa hispida	Bhi01M002659	BhiIAA4	01	183	low_complexity_region,AUX_IAA
Benincasa hispida	Bhi02M000800	BhiIAA5	02	221	AUX_IAA
Benincasa hispida	Bhi02M000908	BhiIAA6	02	232	AUX_IAA
Benincasa hispida	Bhi02M000976	BhiIAA7	02	307	low_complexity_region,AUX_IAA
Benincasa hispida	Bhi02M001033	BhiIAA8	02	238	AUX_IAA
Benincasa hispida	Bhi03M000109	BhiARF2	03	909	B3,ARF,low_complexity_region,AUX_IAA
Benincasa hispida	Bhi03M000276	BhiARF3	03	730	B3,ARF,internal_repeat_1,internal_repeat_1,low_complexity_region
Benincasa hispida	Bhi03M000857	BhiIAA9	03	380	low_complexity_region,AUX_IAA
Benincasa hispida	Bhi03M001231	BhiARF4	03	698	B3,ARF,low_complexity_region
Benincasa hispida	Bhi04M000592	BhiARF5	04	548	B3,ARF,low_complexity_region
Benincasa hispida	Bhi04M000737	BhiIAA10	04	354	AUX_IAA
Benincasa hispida	Bhi04M000778	BhiIAA11	04	204	AUX_IAA
Benincasa hispida	Bhi04M001099	BhiARF6	04	695	B3,ARF,low_complexity_region
Benincasa hispida	Bhi05M000115	BhiIAA12	05	284	AUX_IAA
Benincasa hispida	Bhi05M000201	BhiIAA13	05	221	AUX_IAA
Benincasa hispida	Bhi06M001011	BhiARF7	06	1107	B3,ARF,low_complexity_region,AUX_IAA
Benincasa hispida	Bhi06M001123	BhiIAA14	06	156	AUX_IAA
Benincasa hispida	Bhi06M001365	BhiARF8	06	1123	signal_peptide,B3,ARF,low_complexity_region,AUX_IAA
Benincasa hispida	Bhi06M001520	BhiIAA15	06	199	AUX_IAA
Benincasa hispida	Bhi06M001522	BhiIAA16	06	227	AUX_IAA
Benincasa hispida	Bhi07M001071	BhiIAA17	07	167	AUX_IAA
Benincasa hispida	Bhi08M000090	BhiIAA18	08	88	AUX_IAA
Benincasa hispida	Bhi08M001652	BhiARF9	08	902	B3,ARF,low_complexity_region,AUX_IAA
Benincasa hispida	Bhi09M000080	BhiIAA19	09	184	AUX_IAA
Benincasa hispida	Bhi09M000149	BhiIAA20	09	354	low_complexity_region,AUX_IAA
Benincasa hispida	Bhi09M000921	BhiIAA21	09	197	AUX_IAA
Benincasa hispida	Bhi09M000922	BhiIAA22	09	227	AUX_IAA
Benincasa hispida	Bhi09M001194	BhiARF10	09	694	B3,ARF,low_complexity_region,AUX_IAA
Benincasa hispida	Bhi09M001806	BhiARF11	09	949	B3,ARF,AUX_IAA
Benincasa hispida	Bhi09M001925	BhiIAA23	09	233	AUX_IAA
Benincasa hispida	Bhi09M002162	BhiIAA24	09	363	AUX_IAA
Benincasa hispida	Bhi10M000440	BhiARF12	10	716	B3,low_complexity_region,ARF
Benincasa hispida	Bhi10M000466	BhiARF13	10	803	B3,ARF,low_complexity_region,AUX_IAA
Benincasa hispida	Bhi12M000117	BhiARF14	12	690	B3,low_complexity_region,ARF,AUX_IAA
Benincasa hispida	Bhi12M000447	BhiIAA25	12	211	AUX_IAA
Benincasa hispida	Bhi12M001341	BhiIAA26	12	314	low_complexity_region,AUX_IAA
Benincasa hispida	Bhi12M002025	BhiIAA27	12	187	AUX_IAA
Benincasa hispida	Bhi12M002028	BhiIAA28	12	253	AUX_IAA
Benincasa hispida	BhiUN159M13	BhiARF15	UN	678	low_complexity_region,B3,ARF,AUX_IAA
Benincasa hispida	BhiUN384M52	BhiARF16	UN	670	B3,ARF,coiled_coil_region,AUX_IAA
Benincasa hispida	BhiUN393M4	BhiIAA29	UN	203	AUX_IAA
Benincasa hispida	BhiUN393M6	BhiIAA30	UN	239	AUX_IAA
Citrullus lanatus	Cla97C01G001810.1	ClaARF1	01	692	B3,ARF,AUX_IAA
Citrullus lanatus	Cla97C01G004700.1	ClaIAA1	01	213	AUX_IAA
Citrullus lanatus	Cla97C01G008640.1	ClaARF2	01	854	B3,ARF,low_complexity_region,AUX_IAA
Citrullus lanatus	Cla97C01G017390.1	ClaIAA2	01	380	low_complexity_region,AUX_IAA
Citrullus lanatus	Cla97C01G023200.1	ClaARF3	01	728	B3,ARF,internal_repeat_1,internal_repeat_1,low_complexity_region
Citrullus lanatus	Cla97C01G024890.1	ClaARF4	01	907	B3,ARF,low_complexity_region,AUX_IAA
Citrullus lanatus	Cla97C02G042420.1	ClaIAA3	02	174	AUX_IAA
Citrullus lanatus	Cla97C02G042430.1	ClaIAA4	02	246	AUX_IAA
Citrullus lanatus	Cla97C02G047040.1	ClaARF5	02	802	B3,ARF,low_complexity_region,AUX_IAA
Citrullus lanatus	Cla97C02G047260.1	ClaARF6	02	714	B3,low_complexity_region,ARF
Citrullus lanatus	Cla97C03G057760.1	ClaARF7	03	903	B3,ARF,AUX_IAA
Citrullus lanatus	Cla97C04G075770.1	ClaARF8	04	698	B3,ARF
Citrullus lanatus	Cla97C05G084560.1	ClaIAA5	05	1491	AUX_IAA,Pfam:MutS_I,coiled_coil_region,MUTSac,GIYc
Citrullus lanatus	Cla97C05G085700.1	ClaIAA6	05	236	AUX_IAA
Citrullus lanatus	Cla97C05G085710.1	ClaIAA7	05	198	low_complexity_region,AUX_IAA
Citrullus lanatus	Cla97C05G097940.1	ClaIAA8	05	215	AUX_IAA
Citrullus lanatus	Cla97C05G099830.1	ClaARF9	05	948	B3,ARF,AUX_IAA
Citrullus lanatus	Cla97C05G104280.1	ClaIAA9	05	171	low_complexity_region,AUX_IAA
Citrullus lanatus	Cla97C06G116140.1	ClaIAA10	06	186	AUX_IAA
Citrullus lanatus	Cla97C06G116170.1	ClaIAA11	06	247	AUX_IAA
Citrullus lanatus	Cla97C06G117070.1	ClaIAA12	06	321	low_complexity_region,AUX_IAA
Citrullus lanatus	Cla97C06G118630.1	ClaIAA13	06	307	AUX_IAA
Citrullus lanatus	Cla97C06G119080.1	ClaIAA14	06	236	AUX_IAA
Citrullus lanatus	Cla97C06G119700.1	ClaIAA15	06	180	low_complexity_region,AUX_IAA
Citrullus lanatus	Cla97C06G120580.1	ClaIAA16	06	242	AUX_IAA
Citrullus lanatus	Cla97C06G128110.1	ClaARF10	06	1849	B3,ARF,low_complexity_region,AUX_IAA,Pfam:Clp_N,Pfam:Clp_N,AAA,Pfam:UVR,AAA,ClpB_D2-small
Citrullus lanatus	Cla97C07G128900.1	ClaIAA17	07	216	AUX_IAA
Citrullus lanatus	Cla97C07G129670.1	ClaIAA18	07	297	AUX_IAA
Citrullus lanatus	Cla97C07G138210.1	ClaARF11	07	697	B3,ARF,low_complexity_region,AUX_IAA
Citrullus lanatus	Cla97C07G139770.1	ClaIAA19	07	180	AUX_IAA
Citrullus lanatus	Cla97C07G139780.1	ClaIAA20	07	179	AUX_IAA
Citrullus lanatus	Cla97C07G140170.1	ClaIAA21	07	325	AUX_IAA
Citrullus lanatus	Cla97C08G150270.1	ClaARF12	08	691	B3,ARF,low_complexity_region
Citrullus lanatus	Cla97C08G153800.1	ClaARF13	08	547	B3,ARF,low_complexity_region
Citrullus lanatus	Cla97C08G155010.1	ClaIAA22	08	355	AUX_IAA
Citrullus lanatus	Cla97C08G156790.1	ClaIAA23	08	207	AUX_IAA
Citrullus lanatus	Cla97C09G163980.1	ClaIAA24	09	354	low_complexity_region,AUX_IAA
Citrullus lanatus	Cla97C09G164500.1	ClaIAA25	09	183	AUX_IAA
Citrullus lanatus	Cla97C09G170150.1	ClaIAA26	09	194	AUX_IAA
Citrullus lanatus	Cla97C09G170160.1	ClaIAA27	09	233	AUX_IAA
Citrullus lanatus	Cla97C09G172320.1	ClaARF14	09	693	B3,ARF,AUX_IAA,low_complexity_region
Citrullus lanatus	Cla97C11G206620.1	ClaARF15	11	678	low_complexity_region,B3,ARF,AUX_IAA
Citrullus lanatus	Cla97C11G207710.1	ClaARF16	11	1110	B3,ARF,low_complexity_region,AUX_IAA
Citrullus lanatus	Cla97C11G217540.1	ClaARF17	11	1108	B3,ARF,low_complexity_region,AUX_IAA
Citrullus lanatus	Cla97C11G218060.1	ClaIAA28	11	155	AUX_IAA
Citrullus lanatus	Cla97C11G221050.1	ClaIAA29	11	350	AUX_IAA
Cucurbita maxima	CmaCh00G005010.1	CmaIAA1	UN	71	AUX_IAA
Cucurbita maxima	CmaCh00G006460.1	CmaIAA2	UN	180	AUX_IAA
Cucurbita maxima	CmaCh00G007010.1	CmaIAA3	UN	118	AUX_IAA
Cucurbita maxima	CmaCh00G007140.1	CmaIAA4	UN	233	AUX_IAA
Cucurbita maxima	CmaCh00G007570.1	CmaIAA5	UN	242	AUX_IAA
Cucurbita maxima	CmaCh01G000940.1	CmaIAA6	01	306	AUX_IAA
Cucurbita maxima	CmaCh01G001190.1	CmaIAA7	01	189	AUX_IAA
Cucurbita maxima	CmaCh01G001200.1	CmaIAA8	01	208	AUX_IAA
Cucurbita maxima	CmaCh01G014430.1	CmaIAA9	01	969	AUX_IAA,Pfam:PPR,Pfam:PPR_1,Pfam:PPR_2,Pfam:PPR,Pfam:PPR_1,Pfam:PPR,Pfam:PPR_1,Pfam:PPR_2,Pfam:PPR,Pfam:PPR,Pfam:PPR_2,Pfam:PPR,Pfam:PPR,Pfam:PPR,Pfam:DYW_deaminase
Cucurbita maxima	CmaCh01G015050.1	CmaIAA10	01	608	AUX_IAA,low_complexity_region
Cucurbita maxima	CmaCh01G019590.1	CmaARF1	01	936	B3,ARF,AUX_IAA
Cucurbita maxima	CmaCh02G008810.1	CmaARF2	02	857	B3,ARF,AUX_IAA,low_complexity_region
Cucurbita maxima	CmaCh02G008970.1	CmaARF3	02	749	transmembrane_domain,B3,low_complexity_region,ARF
Cucurbita maxima	CmaCh02G009220.1	CmaARF4	02	686	B3,ARF,low_complexity_region,AUX_IAA
Cucurbita maxima	CmaCh02G017180.1	CmaIAA11	02	279	AUX_IAA
Cucurbita maxima	CmaCh02G017750.1	CmaIAA12	02	252	AUX_IAA
Cucurbita maxima	CmaCh03G012360.1	CmaARF5	03	372	B3,ARF
Cucurbita maxima	CmaCh03G012980.1	CmaARF6	03	711	B3,ARF,internal_repeat_1,internal_repeat_1,low_complexity_region
Cucurbita maxima	CmaCh03G014290.1	CmaARF7	03	891	B3,ARF,low_complexity_region,PDB:4CHK|H
Cucurbita maxima	CmaCh04G006750.1	CmaARF8	04	699	low_complexity_region,B3,ARF,AUX_IAA
Cucurbita maxima	CmaCh04G014880.1	CmaIAA13	04	201	AUX_IAA
Cucurbita maxima	CmaCh04G019010.1	CmaARF9	04	670	B3,ARF,low_complexity_region,AUX_IAA
Cucurbita maxima	CmaCh04G022560.1	CmaARF10	04	854	B3,ARF,low_complexity_region,AUX_IAA
Cucurbita maxima	CmaCh04G025700.1	CmaARF11	04	688	B3,ARF,low_complexity_region
Cucurbita maxima	CmaCh04G027600.1	CmaARF12	04	889	B3,ARF,low_complexity_region,AUX_IAA
Cucurbita maxima	CmaCh05G003780.1	CmaIAA14	05	181	AUX_IAA
Cucurbita maxima	CmaCh05G004810.1	CmaARF13	05	521	B3,ARF
Cucurbita maxima	CmaCh05G005640.1	CmaIAA15	05	355	low_complexity_region,AUX_IAA
Cucurbita maxima	CmaCh05G007280.1	CmaARF14	05	1142	B3,ARF,low_complexity_region,AUX_IAA,transmembrane_domain
Cucurbita maxima	CmaCh05G012020.1	CmaIAA16	05	199	AUX_IAA
Cucurbita maxima	CmaCh05G012030.1	CmaIAA17	05	239	AUX_IAA
Cucurbita maxima	CmaCh05G014340.1	CmaARF15	05	1239	B3,ARF,low_complexity_region,AUX_IAA
Cucurbita maxima	CmaCh06G000030.1	CmaARF16	06	678	B3,ARF,low_complexity_region,AUX_IAA
Cucurbita maxima	CmaCh06G009160.1	CmaIAA18	06	242	AUX_IAA
Cucurbita maxima	CmaCh06G009170.1	CmaIAA19	06	107	AUX_IAA
Cucurbita maxima	CmaCh06G013440.1	CmaIAA20	06	228	AUX_IAA
Cucurbita maxima	CmaCh06G013450.1	CmaIAA21	06	198	AUX_IAA
Cucurbita maxima	CmaCh07G000790.1	CmaARF17	07	887	B3,ARF,low_complexity_region,AUX_IAA
Cucurbita maxima	CmaCh07G002140.1	CmaARF18	07	722	B3,ARF,internal_repeat_1,internal_repeat_1,low_complexity_region
Cucurbita maxima	CmaCh07G005960.1	CmaIAA22	07	380	AUX_IAA
Cucurbita maxima	CmaCh07G009230.1	CmaARF19	07	679	B3,ARF,low_complexity_region
Cucurbita maxima	CmaCh08G001140.1	CmaARF20	08	680	B3,ARF,AUX_IAA,low_complexity_region
Cucurbita maxima	CmaCh08G003040.1	CmaIAA23	08	195	AUX_IAA
Cucurbita maxima	CmaCh08G003050.1	CmaIAA24	08	258	AUX_IAA
Cucurbita maxima	CmaCh08G006290.1	CmaIAA25	08	182	AUX_IAA
Cucurbita maxima	CmaCh08G011130.1	CmaIAA26	08	252	AUX_IAA
Cucurbita maxima	CmaCh08G011140.1	CmaIAA27	08	179	AUX_IAA
Cucurbita maxima	CmaCh09G001180.1	CmaARF21	09	912	B3,ARF,AUX_IAA
Cucurbita maxima	CmaCh09G004540.1	CmaIAA28	09	371	AUX_IAA,low_complexity_region
Cucurbita maxima	CmaCh09G006260.1	CmaIAA29	09	1005	AUX_IAA,low_complexity_region,Pfam:UPF0054,Pfam:Hydrolase_3,Pfam:S6PP
Cucurbita maxima	CmaCh10G000170.1	CmaARF22	10	879	B3,ARF,low_complexity_region,AUX_IAA
Cucurbita maxima	CmaCh10G005340.1	CmaIAA30	10	241	AUX_IAA
Cucurbita maxima	CmaCh10G005930.1	CmaIAA31	10	198	AUX_IAA
Cucurbita maxima	CmaCh10G006390.1	CmaIAA32	10	302	AUX_IAA
Cucurbita maxima	CmaCh11G005320.1	CmaIAA33	11	207	AUX_IAA
Cucurbita maxima	CmaCh11G005900.1	CmaIAA34	11	589	Pfam:Acyl-thio_N,Pfam:Acyl-ACP_TE,Pfam:Acyl-ACP_TE,AUX_IAA
Cucurbita maxima	CmaCh11G006240.1	CmaIAA35	11	297	AUX_IAA
Cucurbita maxima	CmaCh11G009790.1	CmaIAA36	11	225	AUX_IAA
Cucurbita maxima	CmaCh12G001400.1	CmaARF23	12	544	B3,ARF,low_complexity_region
Cucurbita maxima	CmaCh12G001730.1	CmaIAA37	12	355	AUX_IAA
Cucurbita maxima	CmaCh12G008810.1	CmaIAA38	12	164	AUX_IAA
Cucurbita maxima	CmaCh12G009300.1	CmaARF24	12	1074	B3,ARF,low_complexity_region,AUX_IAA
Cucurbita maxima	CmaCh12G011230.1	CmaIAA39	12	198	AUX_IAA
Cucurbita maxima	CmaCh12G013360.1	CmaARF25	12	1257	B3,ARF,low_complexity_region,AUX_IAA
Cucurbita maxima	CmaCh13G005110.1	CmaARF26	13	883	B3,ARF,low_complexity_region,AUX_IAA
Cucurbita maxima	CmaCh14G012890.1	CmaIAA40	14	328	AUX_IAA
Cucurbita maxima	CmaCh14G013190.1	CmaIAA41	14	166	AUX_IAA
Cucurbita maxima	CmaCh14G013200.1	CmaIAA42	14	80	AUX_IAA
Cucurbita maxima	CmaCh14G017730.1	CmaIAA43	14	202	AUX_IAA
Cucurbita maxima	CmaCh14G017740.1	CmaIAA44	14	238	AUX_IAA
Cucurbita maxima	CmaCh14G018470.1	CmaIAA45	14	1433	AUX_IAA,Pfam:MutS_I,low_complexity_region,MUTSac
Cucurbita maxima	CmaCh15G004610.1	CmaARF27	15	684	B3,ARF,low_complexity_region
Cucurbita maxima	CmaCh15G007760.1	CmaARF28	15	844	B3,ARF,low_complexity_region,AUX_IAA
Cucurbita maxima	CmaCh15G010910.1	CmaIAA46	15	215	AUX_IAA
Cucurbita maxima	CmaCh15G012910.1	CmaARF29	15	695	B3,low_complexity_region,ARF,AUX_IAA
Cucurbita maxima	CmaCh16G005330.1	CmaARF30	16	692	B3,low_complexity_region,ARF,AUX_IAA
Cucurbita maxima	CmaCh17G001320.1	CmaIAA47	17	296	low_complexity_region,AUX_IAA
Cucurbita maxima	CmaCh17G001900.1	CmaIAA48	17	245	AUX_IAA
Cucurbita maxima	CmaCh17G001910.1	CmaIAA49	17	293	low_complexity_region,AUX_IAA
Cucurbita maxima	CmaCh17G007890.1	CmaIAA50	17	343	low_complexity_region,AUX_IAA
Cucurbita maxima	CmaCh17G008260.1	CmaIAA51	17	183	AUX_IAA
Cucurbita maxima	CmaCh17G012150.1	CmaIAA52	17	195	AUX_IAA
Cucurbita maxima	CmaCh17G012160.1	CmaIAA53	17	234	AUX_IAA
Cucurbita maxima	CmaCh18G004910.1	CmaARF31	18	898	B3,ARF,low_complexity_region,AUX_IAA
Cucurbita maxima	CmaCh18G009960.1	CmaIAA54	18	168	low_complexity_region,AUX_IAA
Cucurbita maxima	CmaCh19G000560.1	CmaIAA55	19	210	AUX_IAA
Cucurbita maxima	CmaCh19G001160.1	CmaIAA56	19	281	AUX_IAA
Cucurbita maxima	CmaCh20G004750.1	CmaARF32	20	1048	B3,ARF,AUX_IAA,Pfam:Proteasome,Pfam:Proteasome,low_complexity_region
Cucurbita maxima	CmaCh20G004890.1	CmaARF33	20	690	signal_peptide,B3,ARF,low_complexity_region
Cucumis sativus	CsaV3_1G000090.1	CsaARF1	01	840	B3,ARF,low_complexity_region,AUX_IAA
Cucumis sativus	CsaV3_1G021860.1	CsaIAA1	01	307	AUX_IAA
Cucumis sativus	CsaV3_1G023020.1	CsaARF2	01	551	B3,ARF,low_complexity_region
Cucumis sativus	CsaV3_1G026650.1	CsaIAA2	01	301	low_complexity_region,AUX_IAA
Cucumis sativus	CsaV3_1G030930.1	CsaIAA3	01	213	AUX_IAA
Cucumis sativus	CsaV3_1G036890.1	CsaARF3	01	900	B3,ARF,low_complexity_region,AUX_IAA
Cucumis sativus	CsaV3_1G045520.1	CsaIAA4	01	237	AUX_IAA
Cucumis sativus	CsaV3_2G001050.1	CsaARF4	02	973	B3,ARF,low_complexity_region
Cucumis sativus	CsaV3_2G004120.1	CsaIAA5	02	238	AUX_IAA
Cucumis sativus	CsaV3_2G004130.1	CsaIAA6	02	198	AUX_IAA
Cucumis sativus	CsaV3_2G008380.1	CsaIAA7	02	145	AUX_IAA
Cucumis sativus	CsaV3_2G009030.1	CsaARF5	02	1108	B3,ARF,low_complexity_region,AUX_IAA
Cucumis sativus	CsaV3_2G012400.1	CsaIAA8	02	317	low_complexity_region,AUX_IAA
Cucumis sativus	CsaV3_2G013210.1	CsaIAA9	02	257	AUX_IAA
Cucumis sativus	CsaV3_2G013230.1	CsaIAA10	02	187	AUX_IAA
Cucumis sativus	CsaV3_2G013720.1	CsaIAA11	02	223	AUX_IAA
Cucumis sativus	CsaV3_2G030510.1	CsaIAA12	02	356	AUX_IAA
Cucumis sativus	CsaV3_2G032150.1	CsaIAA13	02	208	AUX_IAA
Cucumis sativus	CsaV3_3G011620.1	CsaIAA14	03	328	AUX_IAA
Cucumis sativus	CsaV3_3G012650.1	CsaIAA15	03	238	AUX_IAA
Cucumis sativus	CsaV3_3G012660.1	CsaIAA16	03	205	AUX_IAA
Cucumis sativus	CsaV3_3G023550.1	CsaIAA17	03	327	AUX_IAA
Cucumis sativus	CsaV3_3G026270.1	CsaIAA18	03	195	AUX_IAA
Cucumis sativus	CsaV3_3G026280.1	CsaIAA19	03	189	AUX_IAA
Cucumis sativus	CsaV3_3G028380.1	CsaIAA20	03	289	AUX_IAA
Cucumis sativus	CsaV3_3G045690.1	CsaARF6	03	949	B3,ARF,AUX_IAA
Cucumis sativus	CsaV3_3G046370.1	CsaIAA21	03	235	AUX_IAA
Cucumis sativus	CsaV3_3G048460.1	CsaIAA22	03	359	AUX_IAA
Cucumis sativus	CsaV3_4G006770.1	CsaARF7	04	697	B3,low_complexity_region,ARF,AUX_IAA
Cucumis sativus	CsaV3_5G001910.1	CsaARF8	05	692	B3,low_complexity_region,ARF,AUX_IAA
Cucumis sativus	CsaV3_5G004700.1	CsaIAA23	05	283	AUX_IAA
Cucumis sativus	CsaV3_5G015710.1	CsaARF9	05	679	low_complexity_region,B3,ARF,AUX_IAA
Cucumis sativus	CsaV3_5G020230.1	CsaARF10	05	855	B3,ARF,low_complexity_region,AUX_IAA
Cucumis sativus	CsaV3_5G034610.1	CsaIAA24	05	173	AUX_IAA
Cucumis sativus	CsaV3_6G013960.1	CsaARF11	06	717	B3,ARF,low_complexity_region
Cucumis sativus	CsaV3_6G021720.1	CsaARF12	06	752	B3,ARF,low_complexity_region,AUX_IAA
Cucumis sativus	CsaV3_6G036480.1	CsaARF13	06	606	B3,ARF,low_complexity_region
Cucumis sativus	CsaV3_6G039630.1	CsaARF14	06	625	B3,ARF,low_complexity_region
Cucumis sativus	CsaV3_6G044680.1	CsaIAA25	06	381	low_complexity_region,AUX_IAA
Cucumis sativus	CsaV3_6G050480.1	CsaARF15	06	733	low_complexity_region
Cucumis sativus	CsaV3_6G052060.1	CsaARF16	06	908	B3,ARF,low_complexity_region,AUX_IAA
Cucumis sativus	CsaV3_7G025380.1	CsaARF17	07	688	B3,ARF,low_complexity_region,AUX_IAA
Cucumis sativus	CsaV3_7G027600.1	CsaIAA26	07	231	AUX_IAA
Cucumis sativus	CsaV3_7G027610.1	CsaIAA27	07	197	AUX_IAA
Cucumis sativus	CsaV3_7G032960.1	CsaIAA28	07	152	AUX_IAA
Cucumis sativus	CsaV3_7G033480.1	CsaIAA29	07	357	low_complexity_region,AUX_IAA
Lagenaria siceraria	Lsi01G001160.1	LsiARF1	01	997	B3,ARF,low_complexity_region,AUX_IAA
Lagenaria siceraria	Lsi01G002790.1	LsiARF2	01	731	B3,ARF,low_complexity_region
Lagenaria siceraria	Lsi01G008340.1	LsiIAA1	01	380	low_complexity_region,AUX_IAA
Lagenaria siceraria	Lsi01G013370.1	LsiARF3	01	725	B3,ARF
Lagenaria siceraria	Lsi02G009220.1	LsiARF4	02	1045	transmembrane_domain,B3,ARF,low_complexity_region,AUX_IAA
Lagenaria siceraria	Lsi02G020370.1	LsiARF5	02	588	B3,ARF,low_complexity_region
Lagenaria siceraria	Lsi02G022410.1	LsiIAA2	02	158	AUX_IAA
Lagenaria siceraria	Lsi02G022430.1	LsiIAA3	02	137	AUX_IAA
Lagenaria siceraria	Lsi02G027610.1	LsiIAA4	02	247	low_complexity_region,AUX_IAA
Lagenaria siceraria	Lsi02G028120.1	LsiIAA5	02	416	low_complexity_region,AUX_IAA
Lagenaria siceraria	Lsi04G002230.1	LsiIAA6	04	149	low_complexity_region,AUX_IAA
Lagenaria siceraria	Lsi04G017260.1	LsiARF6	04	971	B3,ARF,low_complexity_region,AUX_IAA
Lagenaria siceraria	Lsi04G021240.1	LsiIAA7	04	186	AUX_IAA
Lagenaria siceraria	Lsi04G023200.1	LsiIAA8	04	1664	AUX_IAA,Pfam:UPF0054,Pfam:Hydrolase_3,Pfam:S6PP,Pfam:PPR_1,Pfam:PPR_2,Pfam:PPR,Pfam:PPR_3,Pfam:DYW_deaminase																		1530,1654,Pfam:DYW_deaminase
Lagenaria siceraria	Lsi05G009720.1	LsiIAA9	05	984	AUX_IAA,coiled_coil_region,WD40,coiled_coil_region,low_complexity_region
Lagenaria siceraria	Lsi05G010520.1	LsiIAA10	05	299	AUX_IAA
Lagenaria siceraria	Lsi05G016620.1	LsiIAA11	05	153	AUX_IAA
Lagenaria siceraria	Lsi05G016630.1	LsiIAA12	05	165	AUX_IAA
Lagenaria siceraria	Lsi05G016640.1	LsiIAA13	05	99	AUX_IAA,low_complexity_region
Lagenaria siceraria	Lsi05G017770.1	LsiIAA14	05	1366	AUX_IAA,Pfam:MutS_I,MUTSac,GIYc
Lagenaria siceraria	Lsi06G007910.1	LsiIAA15	06	232	AUX_IAA
Lagenaria siceraria	Lsi06G008460.1	LsiIAA16	06	82	AUX_IAA
Lagenaria siceraria	Lsi06G008470.1	LsiIAA17	06	239	low_complexity_region,AUX_IAA
Lagenaria siceraria	Lsi06G009070.1	LsiIAA18	06	205	low_complexity_region,AUX_IAA
Lagenaria siceraria	Lsi06G009920.1	LsiIAA19	06	205	AUX_IAA
Lagenaria siceraria	Lsi06G016820.1	LsiARF7	06	850	B3,ARF,low_complexity_region,AUX_IAA
Lagenaria siceraria	Lsi07G004920.1	LsiIAA20	07	186	low_complexity_region,AUX_IAA
Lagenaria siceraria	Lsi07G004940.1	LsiIAA21	07	186	AUX_IAA
Lagenaria siceraria	Lsi07G005270.1	LsiIAA22	07	297	AUX_IAA
Lagenaria siceraria	Lsi07G007340.1	LsiARF8	07	730	B3,low_complexity_region,ARF,AUX_IAA
Lagenaria siceraria	Lsi08G009440.1	LsiARF9	08	982	B3,ARF,low_complexity_region,Pfam:GrpE
Lagenaria siceraria	Lsi08G010480.1	LsiIAA23	08	355	AUX_IAA
Lagenaria siceraria	Lsi08G012110.1	LsiIAA24	08	205	AUX_IAA
Lagenaria siceraria	Lsi09G001620.1	LsiARF10	09	691	B3,low_complexity_region,ARF,AUX_IAA
Lagenaria siceraria	Lsi09G004710.1	LsiIAA25	09	232	AUX_IAA
Lagenaria siceraria	Lsi09G008760.1	LsiARF11	09	688	B3,ARF,low_complexity_region,AUX_IAA
Lagenaria siceraria	Lsi09G011920.1	LsiIAA26	09	324	AUX_IAA
Lagenaria siceraria	Lsi09G012780.1	LsiIAA27	09	212	AUX_IAA
Lagenaria siceraria	Lsi09G012790.1	LsiIAA28	09	162	AUX_IAA
Lagenaria siceraria	Lsi10G012620.1	LsiARF12	10	715	B3,low_complexity_region,ARF
Lagenaria siceraria	Lsi10G012840.1	LsiARF13	10	823	B3,ARF,AUX_IAA,low_complexity_region
Lagenaria siceraria	Lsi11G000960.1	LsiARF14	11	705	B3,ARF,AUX_IAA
Lagenaria siceraria	Lsi11G001460.1	LsiARF15	11	1132	B3,ARF,low_complexity_region,AUX_IAA
Lagenaria siceraria	Lsi11G004450.1	LsiIAA29	11	228	AUX_IAA
Lagenaria siceraria	Lsi11G004460.1	LsiIAA30	11	201	AUX_IAA
Lagenaria siceraria	Lsi11G007570.1	LsiIAA31	11	156	AUX_IAA
Lagenaria siceraria	Lsi11G008120.1	LsiARF16	11	1110	B3,ARF,low_complexity_region,AUX_IAA
Cucumis melo	MELO3C002771.1	CmeARF1	12	902	B3,ARF,low_complexity_region,AUX_IAA
Cucumis melo	MELO3C003473.1	CmeIAA1	04	413	AUX_IAA
Cucumis melo	MELO3C003701.1	CmeIAA2	04	235	AUX_IAA
Cucumis melo	MELO3C003768.1	CmeARF2	04	850	B3,ARF,AUX_IAA
Cucumis melo	MELO3C003938.1	CmeARF3	05	1142	B3,ARF,low_complexity_region,AUX_IAA
Cucumis melo	MELO3C004026.1	CmeIAA3	05	127	AUX_IAA
Cucumis melo	MELO3C004381.1	CmeIAA4	05	152	AUX_IAA
Cucumis melo	MELO3C004382.1	CmeIAA5	05	253	AUX_IAA
Cucumis melo	MELO3C004665.1	CmeARF4	05	1110	B3,ARF,low_complexity_region,AUX_IAA
Cucumis melo	MELO3C005476.1	CmeIAA6	09	254	AUX_IAA
Cucumis melo	MELO3C005761.1	CmeARF5	09	691	B3,ARF,low_complexity_region,AUX_IAA
Cucumis melo	MELO3C006371.1	CmeIAA7	06	322	AUX_IAA
Cucumis melo	MELO3C006476.1	CmeIAA8	06	257	AUX_IAA
Cucumis melo	MELO3C006477.1	CmeIAA9	06	177	AUX_IAA
Cucumis melo	MELO3C007104.1	CmeARF6	08	739	B3,ARF,low_complexity_region
Cucumis melo	MELO3C007251.1	CmeARF7	08	732	B3,ARF,internal_repeat_1,low_complexity_region
Cucumis melo	MELO3C007691.1	CmeIAA10	08	377	low_complexity_region,AUX_IAA
Cucumis melo	MELO3C010317.1	CmeIAA11	02	226	AUX_IAA
Cucumis melo	MELO3C011111.1	CmeIAA12	03	290	AUX_IAA
Cucumis melo	MELO3C011268.1	CmeIAA13	03	244	transmembrane_domain,AUX_IAA
Cucumis melo	MELO3C011372.1	CmeARF8	03	519	B3,ARF,low_complexity_region
Cucumis melo	MELO3C012276.1	CmeIAA14	10	177	AUX_IAA
Cucumis melo	MELO3C012839.1	CmeIAA15	04	333	signal_peptide,AUX_IAA
Cucumis melo	MELO3C012951.1	CmeIAA16	04	187	AUX_IAA
Cucumis melo	MELO3C012952.1	CmeIAA17	04	187	AUX_IAA
Cucumis melo	MELO3C013003.1	CmeIAA18	04	303	AUX_IAA
Cucumis melo	MELO3C014232.1	CmeARF9	08	698	B3,ARF,low_complexity_region
Cucumis melo	MELO3C014266.1	CmeIAA19	05	135	AUX_IAA
Cucumis melo	MELO3C014310.1	CmeIAA20	05	220	AUX_IAA
Cucumis melo	MELO3C015762.1	CmeIAA21	01	174	AUX_IAA
Cucumis melo	MELO3C016272.1	CmeARF10	07	677	B3,low_complexity_region,ARF,AUX_IAA
Cucumis melo	MELO3C019801.1	CmeARF11	03	706	B3,ARF,low_complexity_region
Cucumis melo	MELO3C022932.1	CmeARF12	10	675	low_complexity_region,B3,ARF,AUX_IAA
Cucumis melo	MELO3C023046.1	CmeIAA22	05	307	AUX_IAA
Cucumis melo	MELO3C024138.1	CmeARF13	01	531	B3,ARF,low_complexity_region
Cucumis melo	MELO3C024260.1	CmeIAA23	01	162	AUX_IAA
Cucumis melo	MELO3C024660.1	CmeIAA24	02	232	AUX_IAA
Cucumis melo	MELO3C024699.1	CmeIAA25	02	307	low_complexity_region,AUX_IAA
Cucumis melo	MELO3C025308.1	CmeIAA26	02	213	AUX_IAA
Cucumis melo	MELO3C025758.1	CmeARF14	11	812	B3,ARF,low_complexity_region,AUX_IAA
Cucumis melo	MELO3C025777.1	CmeARF15	11	716	B3,ARF,low_complexity_region
Cucumis melo	MELO3C026161.1	CmeARF16	02	871	B3,ARF,low_complexity_region,AUX_IAA
Cucumis melo	MELO3C026762.1	CmeIAA27	05	256	AUX_IAA
Cucumis melo	MELO3C028893.1	CmeIAA28	01	198	AUX_IAA
Cucumis melo	MELO3C028973.1	CmeIAA29	01	234	low_complexity_region,AUX_IAA
Momordica charantia	Moc01g22150.1	McARF1	01	699	B3,ARF,low_complexity_region
Momordica charantia	Moc01g26760.1	McIAA2	01	380	low_complexity_region,AUX_IAA
Momordica charantia	Moc01g32030.1	McARF2	01	727	B3,ARF,low_complexity_region
Momordica charantia	Moc01g33520.1	McARF3	01	934	B3,ARF,low_complexity_region,AUX_IAA
Momordica charantia	Moc02g03460.1	McARF4	02	715	B3,ARF
Momordica charantia	Moc02g03680.1	McARF5	02	801	low_complexity_region,B3,ARF,AUX_IAA
Momordica charantia	Moc03g25570.1	McARF6	03	910	B3,ARF,low_complexity_region,AUX_IAA
Momordica charantia	Moc04g30080.1	McARF7	04	878	B3,ARF,low_complexity_region,AUX_IAA
Momordica charantia	Moc04g33890.1	McARF8	04	686	B3,ARF,low_complexity_region
Momordica charantia	Moc05g01390.1	McIAA3	05	312	AUX_IAA
Momordica charantia	Moc05g05110.1	McIAA4	05	581	AUX_IAA,low_complexity_region
Momordica charantia	Moc05g05120.1	McIAA5	05	196	AUX_IAA
Momordica charantia	Moc06g00130.1	McARF9	06	1834	B3,ARF,low_complexity_region,AUX_IAA,Pfam:Clp_N,AAA,UVR,ClpB_D2-small
Momordica charantia	Moc06g06590.1	McIAA6	06	226	AUX_IAA
Momordica charantia	Moc06g07390.1	McIAA7	06	211	AUX_IAA
Momordica charantia	Moc06g07930.1	McIAA8	06	306	AUX_IAA
Momordica charantia	Moc06g25830.1	McIAA9	06	231	AUX_IAA
Momordica charantia	Moc06g34070.1	McIAA10	06	233	AUX_IAA
Momordica charantia	Moc06g37300.1	McARF10	06	688	B3,ARF,low_complexity_region,AUX_IAA
Momordica charantia	Moc06g38540.1	McIAA11	06	135	low_complexity_region,AUX_IAA
Momordica charantia	Moc06g42350.1	McIAA12	06	333	low_complexity_region,AUX_IAA
Momordica charantia	Moc07g07140.1	McARF11	07	682	low_complexity_region,B3,ARF,AUX_IAA
Momordica charantia	Moc07g24240.1	McIAA13	07	313	AUX_IAA
Momordica charantia	Moc07g25190.1	McIAA14	07	247	AUX_IAA
Momordica charantia	Moc07g25210.1	McIAA15	07	268	low_complexity_region,AUX_IAA
Momordica charantia	Moc08g01890.1	McARF12	08	545	B3,ARF
Momordica charantia	Moc08g02940.1	McIAA16	08	354	low_complexity_region,AUX_IAA
Momordica charantia	Moc08g11130.1	McIAA17	08	170	low_complexity_region,AUX_IAA
Momordica charantia	Moc08g11140.1	McIAA18	08	187	AUX_IAA
Momordica charantia	Moc08g11720.1	McIAA19	08	326	AUX_IAA
Momordica charantia	Moc08g39390.1	McARF13	08	1109	B3,ARF,low_complexity_region,AUX_IAA
Momordica charantia	Moc08g39910.1	McIAA20	08	119	AUX_IAA
Momordica charantia	Moc08g42870.1	McIAA21	08	190	AUX_IAA
Momordica charantia	Moc08g42880.1	McIAA22	08	237	AUX_IAA
Momordica charantia	Moc08g46090.1	McARF14	08	1111	B3,ARF,low_complexity_region,AUX_IAA
Momordica charantia	Moc09g03030.1	McIAA23	09	347	low_complexity_region,AUX_IAA
Momordica charantia	Moc09g03550.1	McIAA24	09	177	AUX_IAA
Momordica charantia	Moc09g08890.1	McIAA25	09	192	AUX_IAA
Momordica charantia	Moc09g08920.1	McIAA26	09	233	AUX_IAA
Momordica charantia	Moc09g14410.1	McARF15	09	812	B3,ARF,AUX_IAA,low_complexity_region,Pfam:Retrotran_gag_2
Momordica charantia	Moc09g37430.1	McIAA27	09	188	low_complexity_region,AUX_IAA
Momordica charantia	Moc10g08710.1	McARF16	10	713	B3,low_complexity_region,ARF,AUX_IAA
Momordica charantia	Moc11g01370.1	McARF17	11	968	low_complexity_region,B3,ARF,AUX_IAA
Momordica charantia	Moc11g05400.1	McIAA28	11	331	AUX_IAA
Momordica charantia	Moc11g07350.1	McIAA29	11	455	AUX_IAA,low_complexity_region
Momordica charantia	Moctig00510g060.1	McIAA30	UN	170	low_complexity_region,AUX_IAA
Momordica charantia	Moctig00510g070.1	McIAA31	UN	126	low_complexity_region,AUX_IAA
Sechium edule	Sed0000470.1	SeIAA1	06	224	AUX_IAA
Sechium edule	Sed0001341.1	SeIAA2	10	380	low_complexity_region,AUX_IAA
Sechium edule	Sed0002310.1	SeARF1	01	943	B3,ARF,low_complexity_region,AUX_IAA
Sechium edule	Sed0002444.1	SeIAA3	12	210	AUX_IAA
Sechium edule	Sed0002458.1	SeIAA4	12	300	AUX_IAA
Sechium edule	Sed0002790.1	SeIAA5	06	292	AUX_IAA
Sechium edule	Sed0002899.1	SeIAA6	06	297	AUX_IAA
Sechium edule	Sed0003566.1	SeIAA7	04	243	AUX_IAA
Sechium edule	Sed0003995.1	SeARF2	05	832	low_complexity_region,B3,ARF
Sechium edule	Sed0004321.1	SeARF3	03	827	B3,ARF,low_complexity_region,AUX_IAA
Sechium edule	Sed0005645.1	SeARF4	08	899	B3,ARF,low_complexity_region,PDB:4CHK|H
Sechium edule	Sed0006048.1	SeIAA8	02	198	AUX_IAA
Sechium edule	Sed0006186.1	SeIAA9	14	380	AUX_IAA
Sechium edule	Sed0006214.2	SeARF5	14	725	B3,ARF,low_complexity_region
Sechium edule	Sed0006428.1	SeIAA10	05	246	low_complexity_region,AUX_IAA
Sechium edule	Sed0006619.1	SeIAA11	02	241	AUX_IAA
Sechium edule	Sed0007125.1	SeIAA12	04	286	AUX_IAA
Sechium edule	Sed0008075.1	SeIAA13	08	231	AUX_IAA
Sechium edule	Sed0008124.1	SeIAA14	07	192	AUX_IAA
Sechium edule	Sed0008226.1	SeIAA15	07	223	AUX_IAA
Sechium edule	Sed0008969.1	SeIAA16	05	352	AUX_IAA
Sechium edule	Sed0009744.1	SeIAA17	04	355	AUX_IAA
Sechium edule	Sed0010170.1	SeIAA18	01	272	AUX_IAA
Sechium edule	Sed0011628.2	SeARF6	10	716	B3,ARF,internal_repeat_1,low_complexity_region
Sechium edule	Sed0011970.1	SeIAA19	05	219	AUX_IAA
Sechium edule	Sed0014000.1	SeARF7	03	1152	B3,ARF,low_complexity_region,AUX_IAA
Sechium edule	Sed0014145.1	SeIAA20	09	163	AUX_IAA
Sechium edule	Sed0014186.1	SeIAA21	07	182	AUX_IAA
Sechium edule	Sed0014797.1	SeIAA22	03	174	AUX_IAA
Sechium edule	Sed0015332.1	SeIAA23	02	295	AUX_IAA
Sechium edule	Sed0015498.1	SeIAA24	08	185	AUX_IAA
Sechium edule	Sed0016915.1	SeIAA25	05	263	AUX_IAA
Sechium edule	Sed0017121.1	SeARF8	05	689	B3,low_complexity_region,ARF,AUX_IAA
Sechium edule	Sed0017697.1	SeARF9	09	670	B3,ARF,low_complexity_region,AUX_IAA
Sechium edule	Sed0017895.1	SeIAA26	12	230	AUX_IAA
Sechium edule	Sed0017908.1	SeARF10	04	554	B3,ARF,low_complexity_region
Sechium edule	Sed0018124.1	SeIAA27	09	252	AUX_IAA
Sechium edule	Sed0018314.1	SeARF11	07	695	B3,ARF,AUX_IAA
Sechium edule	Sed0018524.2	SeARF12	01	954	B3,ARF,low_complexity_region,AUX_IAA
Sechium edule	Sed0019114.1	SeIAA28	08	209	AUX_IAA
Sechium edule	Sed0019236.1	SeARF13	01	679	B3,ARF,low_complexity_region,AUX_IAA
Sechium edule	Sed0019437.1	SeIAA29	08	301	AUX_IAA
Sechium edule	Sed0019866.2	SeIAA30	12	352	AUX_IAA
Sechium edule	Sed0020044.1	SeARF14	13	698	B3,low_complexity_region,ARF,AUX_IAA
Sechium edule	Sed0020957.1	SeARF15	14	927	B3,ARF,low_complexity_region,AUX_IAA
Sechium edule	Sed0021004.1	SeIAA31	09	195	AUX_IAA
Sechium edule	Sed0021231.1	SeARF16	02	713	transmembrane_domain,low_complexity_region,B3,ARF,AUX_IAA
Sechium edule	Sed0021487.1	SeIAA32	09	309	AUX_IAA
Sechium edule	Sed0021582.1	SeARF17	14	700	B3,ARF
Sechium edule	Sed0021918.1	SeARF18	11	1102	B3,ARF,SCOP:d1bg1a1,low_complexity_region,AUX_IAA
Sechium edule	Sed0022077.1	SeIAA33	11	200	AUX_IAA
Sechium edule	Sed0022302.1	SeARF19	13	921	B3,ARF,AUX_IAA
Sechium edule	Sed0022897.1	SeIAA34	12	150	AUX_IAA
Sechium edule	Sed0023053.1	SeARF20	03	1110	B3,ARF,low_complexity_region,AUX_IAA
Sechium edule	Sed0023808.1	SeIAA35	03	147	AUX_IAA
Sechium edule	Sed0023844.1	SeIAA36	04	169	AUX_IAA
Sechium edule	Sed0023901.1	SeARF21	01	687	B3,ARF,low_complexity_region
Sechium edule	Sed0024963.1	SeARF22	03	597	B3,ARF,low_complexity_region
Sechium edule	Sed0025230.1	SeARF23	05	806	low_complexity_region,B3,ARF,AUX_IAA
Sechium edule	Sed0025968.1	SeIAA37	12	202	AUX_IAA
Sechium edule	Sed0026108.2	SeIAA38	07	190	AUX_IAA
Sechium edule	Sed0026478.1	SeIAA39	07	317	low_complexity_region,AUX_IAA
Sechium edule	Sed0027070.1	SeIAA40	06	346	AUX_IAA
Sechium edule	Sed0027357.1	SeIAA41	13	235	AUX_IAA
Sechium edule	Sed0027701.1	SeARF24	UN	677	B3,ARF,low_complexity_region,AUX_IAA
Sechium edule	Sed0027970.1	SeARF25	11	849	B3,ARF,low_complexity_region,AUX_IAA

## Sheet: Table S2
Table S2. qPCR primers and their sequences used in this study
Gene Primer	Forward Sequence (5’ to 3’)	Reverse Sequence (5’ to 3’)
qClaARF4	GAAGGGGAGGGGAGAGTTCT	CGGTTGCAAGGTCATTTGGG
qClaIAA3	CGCCGGTGAGATCGTTTAGA	ACGAGCATCCAATCCCCATC
qClaIAA4	CGATGAGTGCAGAGCGATCT	CCTCCTTCACAGACGCCATT
qClaARF5	GTGAGGTGGGGAAGAATGCA	GGCTGAAGGTCAAAAGTGCG
qClaIAA13	CAAGTCCTCTGTTTCCGGGG	AAGAACGAATGGGTGGCCAT
qClaIAA16	GAGCTTCAACTTGGCCTTGC	CCATCCCACAAGCCCATTCT
qClaARF10	GAAGATCCTCTGCCGCGTTA	TCGTGACATGTCCAGTGGTG
qClaIAA22	GCAGCTAAGGCACAAGTTG	GGCTGATGAGAGGTCCACAT
qClaIAA26	TCAACTTCCAAGCCACCGAG	TCCGGCCAGACAATTCTTCC
ClaACTIN	CCTACAACTCAATTATGAAGTGTG	GAAATCCACATCTGCTGGAAGGTG

## Sheet: Table S3
Table S3. Materials used for domestication analysis in this study and their haplotypes of ClaIAA2 and ClaIAA22
Accession ID	Accession name	Taxonomy	ClaIAA2	ClaIAA22
WM85	TOMATOSEED	CL_Im	Haplotype1_IAA2	Haplotype1_IAA22
WM12	PI 595203	CM	Haplotype4_IAA2	Haplotype1_IAA22
WM100	PI 386015	CC	Haplotype2_IAA2	Haplotype2_IAA22
WM197	DaoXianHongZiGua	CL_ES	Haplotype1_IAA2	Haplotype1_IAA22
WM198	BaiGuaZi	CL_ES	Haplotype1_IAA2	Haplotype1_IAA22
WM199	DaBanHongZiGua	CL_ES	Haplotype1_IAA2	Haplotype1_IAA22
WM200	DaBanGuaZi	CL_ES	Haplotype1_IAA2	Haplotype1_IAA22
WM201	GaolanZiGua	CL_ES	Haplotype1_IAA2	Haplotype1_IAA22
WM202	LangfangZiGua	CL_ES	Haplotype1_IAA2	Haplotype1_IAA22
WM203	BeiGua	CL_Lr	Haplotype1_IAA2	Haplotype1_IAA22
WM204	HongGuaZi	CL_ES	Haplotype1_IAA2	Haplotype1_IAA22
WM205	DengKouZiGua	CL_ES	Haplotype1_IAA2	Haplotype1_IAA22
WM206	NingXiaHongZiGua	CL_ES	Haplotype1_IAA2	Haplotype1_IAA22
WM207	GuangZhouHuaPi	CL_Lr	Haplotype1_IAA2	Haplotype1_IAA22
WM208	DingXinHong	CL_Lr	Haplotype1_IAA2	Haplotype1_IAA22
WM209	DaXigua	CL_Im	Haplotype1_IAA2	Haplotype1_IAA22
WM210	ShiBaTianZhao	CL_Lr	Haplotype1_IAA2	Haplotype1_IAA22
WM211	BinLangPi	CL_Lr	Haplotype1_IAA2	Haplotype1_IAA22
WM212	QiTouHuang	CL_Lr	Haplotype1_IAA2	Haplotype1_IAA22
WM213	JinBaoYin	CL_Lr	Haplotype1_IAA2	Haplotype1_IAA22
WM214	ZhongShiHong	CL_Im	Haplotype1_IAA2	Haplotype1_IAA22
WM115	PI 482322	CA	Haplotype3_IAA2	Haplotype4_IAA22
WM216	ZhengzhouNo.1	CL_Im	Haplotype1_IAA2	Haplotype1_IAA22
WM220	2000B57Ban	CL_Lr	Haplotype1_IAA2	Haplotype1_IAA22
WM222	XingchengHong	CL_Im	Haplotype1_IAA2	Haplotype1_IAA22
WM225	2002D80	CL_Im	Haplotype1_IAA2	Haplotype1_IAA22
WM116	PI 542119	CA	Haplotype3_IAA2	Haplotype3_IAA22
WM227	ZhengZhouYCL	CL_Im	Haplotype1_IAA2	Haplotype1_IAA22
WM228	MoxigeHeiPi	CL_Im	Haplotype1_IAA2	Haplotype1_IAA22
WM229	CharlestonGray	CL_Im	Haplotype1_IAA2	Haplotype1_IAA22
WM117	PI 271769	CA	Haplotype3_IAA2	Haplotype4_IAA22
WM238	Dixielee	CL_Im	Haplotype1_IAA2	Haplotype1_IAA22
WM239	HuoZhouNo.1	CL_Im	Haplotype1_IAA2	Haplotype1_IAA22
WM241	BianliangNo.1	CL_Im	Haplotype1_IAA2	Haplotype1_IAA22
WM242	74-5-1	CL_Im	Haplotype1_IAA2	Haplotype1_IAA22
WM243	SuMiNo.1	CL_Im	Haplotype1_IAA2	Haplotype1_IAA22
WM244	XiaoZiNo.4	CL_Im	Haplotype1_IAA2	Haplotype1_IAA22
WM245	KaiZaNo5.1	CL_Im	Haplotype1_IAA2	Haplotype1_IAA22
WM246	HuaDongNo.26	CL_Im	Haplotype1_IAA2	Haplotype1_IAA22
WM251	XiangJiuShan	CL_Im	Haplotype1_IAA2	Haplotype1_IAA22
WM252	Xiaoxigua-4	CL_Im	Haplotype1_IAA2	Haplotype1_IAA22
WM253	WuChaXiGua	CL_Im	Haplotype1_IAA2	Haplotype1_IAA22
WM256	ZhuXiaoHeiXiaoZi	CL_Im	Haplotype1_IAA2	Haplotype1_IAA22
WM258	ABXi	CL_Im	Haplotype1_IAA2	Haplotype1_IAA22
WM259	QiongLu	CL_Im	Haplotype1_IAA2	Haplotype1_IAA22
WM260	LuoFeiLin	CL_Im	-	Haplotype1_IAA22
WM262	HongNo.1	CL_Im	Haplotype1_IAA2	Haplotype1_IAA22
WM264	XuDaHe	CL_Im	Haplotype1_IAA2	Haplotype1_IAA22
WM266	LianXiao-5	CL_Im	Haplotype1_IAA2	Haplotype1_IAA22
WM272	XiangXiaoGua	CL_Im	Haplotype1_IAA2	Haplotype1_IAA22
WM274	HuangXiaoYu	CL_Im	Haplotype1_IAA2	Haplotype1_IAA22
WM276	DuanMan	CL_Im	Haplotype1_IAA2	Haplotype1_IAA22
WM278	NongChong	CL_Im	Haplotype1_IAA2	Haplotype1_IAA22
WM279	XinBai91-2	CL_ES	Haplotype1_IAA2	Haplotype1_IAA22
WM280	DaAnZiGua	CL_ES	Haplotype1_IAA2	Haplotype1_IAA22
WM284	FuZhouGua	CL_Lr	Haplotype1_IAA2	Haplotype1_IAA22
WM285	MaLingGua	CL_Lr	Haplotype1_IAA2	Haplotype1_IAA22
WM286	TenderGold	CL_Im	Haplotype1_IAA2	Haplotype1_IAA22
WM287	MoonAndStar	CL_Im	Haplotype1_IAA2	Haplotype1_IAA22
WM288	Duan125ChangGuo	CL_Im	Haplotype1_IAA2	Haplotype1_IAA22
WM289	Duan126Hua	CL_Im	Haplotype1_IAA2	Haplotype1_IAA22
WM291	Duan128Huang	CL_Im	Haplotype1_IAA2	Haplotype1_IAA22
WM292	Duan117	CL_Im	Haplotype1_IAA2	Haplotype1_IAA22
WM293	XBM	CL_Im	Haplotype1_IAA2	Haplotype1_IAA22
WM294	Dusx	CL_Im	Haplotype1_IAA2	Haplotype1_IAA22
WM296	T1f	CL_Im	Haplotype1_IAA2	Haplotype1_IAA22
WM300	ShiHongNo.1	CL_Im	Haplotype1_IAA2	Haplotype1_IAA22
WM301	SanYi	CL_Lr	Haplotype1_IAA2	Haplotype1_IAA22
WM303	ShiHongNo.2	CL_Im	Haplotype1_IAA2	Haplotype1_IAA22
WM305	XBF	CL_Im	Haplotype1_IAA2	Haplotype1_IAA22
WM306	G5F	CL_Im	Haplotype1_IAA2	Haplotype1_IAA22
WM307	ZhongYuNo.10	CL_Im	Haplotype1_IAA2	Haplotype1_IAA22
WM308	TaiGuChang	CL_Im	Haplotype1_IAA2	Haplotype1_IAA22
WM309	GuiYinNo.6	CL_Im	Haplotype1_IAA2	Haplotype1_IAA22
WM311	SBDHei	CL_Im	Haplotype1_IAA2	Haplotype1_IAA22
WM313	ChangMiBao	CL_Im	Haplotype1_IAA2	Haplotype3_IAA22
WM314	YU8	CL_Im	Haplotype1_IAA2	Haplotype1_IAA22
WM315	FaHei	CL_Im	Haplotype1_IAA2	Haplotype1_IAA22
WM317	XinXiLan	CL_Im	Haplotype1_IAA2	Haplotype1_IAA22
WM318	XinJiangNo.2	CL_Im	Haplotype1_IAA2	Haplotype1_IAA22
WM319	EDNo.2	CL_Im	Haplotype1_IAA2	Haplotype1_IAA22
WM320	MiMei	CL_Im	Haplotype1_IAA2	Haplotype1_IAA22
WM321	XiaoZiMiBao	CL_Im	Haplotype1_IAA2	Haplotype1_IAA22
WM323	QiangHei	CL_Im	Haplotype1_IAA2	Haplotype1_IAA22
WM324	JiangJun	CL_Im	-	Haplotype1_IAA22
WM325	Jin5Fu	CL_Im	Haplotype1_IAA2	Haplotype1_IAA22
WM326	9904	CL_Im	Haplotype1_IAA2	Haplotype1_IAA22
WM328	YingPiNo.2	CL_Im	Haplotype1_IAA2	Haplotype1_IAA22
WM126	PI 374216	CC	Haplotype2_IAA2	Haplotype2_IAA22
WM330	XiChunXuan	CL_Im	Haplotype1_IAA2	Haplotype1_IAA22
WM331	HongBaoShi	CL_Im	Haplotype1_IAA2	Haplotype1_IAA22
WM334	Jinzhou204	CL_Im	Haplotype1_IAA2	Haplotype1_IAA22
WM335	ShouJinTiao	CL_Lr	Haplotype1_IAA2	Haplotype1_IAA22
WM337	XYXA	CL_Im	Haplotype1_IAA2	Haplotype1_IAA22
WM338	ZhouZhiHong	CL_Lr	Haplotype1_IAA2	Haplotype1_IAA22
WM127	PI 386014	CC	Haplotype2_IAA2	Haplotype2_IAA22
WM340	98A13	CL_Im	Haplotype1_IAA2	Haplotype1_IAA22
WM342	HongDeng	CL_Im	Haplotype1_IAA2	Haplotype1_IAA22
WM343	DaHongTian	CL_Lr	Haplotype1_IAA2	Haplotype1_IAA22
WM345	LvBeiLei	CL_Im	Haplotype1_IAA2	Haplotype1_IAA22
WM346	TuoPaKe	CL_Im	Haplotype1_IAA2	Haplotype1_IAA22
WM350	HuTuBiZaoShu1	CL_Lr	Haplotype1_IAA2	Haplotype1_IAA22
WM351	91E7	CL_Im	Haplotype1_IAA2	Haplotype1_IAA22
WM353	ZhengzhouNo.3	CL_Im	Haplotype1_IAA2	Haplotype1_IAA22
WM356	BingTangCui	CL_Im	Haplotype1_IAA2	Haplotype1_IAA22
WM357	SaShengNaiYouGua	CL_Im	Haplotype1_IAA2	Haplotype1_IAA22
WM358	WhiteWonder	CL_Im	Haplotype1_IAA2	Haplotype1_IAA22
WM128	PI 537277	CC	Haplotype3_IAA2	Haplotype2_IAA22
WM359	ChengLan	CL_Im	Haplotype1_IAA2	Haplotype1_IAA22
WM360	W1	CL_Im	Haplotype1_IAA2	Haplotype1_IAA22
WM361	XiHua	CL_Im	Haplotype1_IAA2	Haplotype1_IAA22
WM363	98002	CL_Im	Haplotype1_IAA2	Haplotype1_IAA22
WM364	92002	CL_Im	Haplotype1_IAA2	Haplotype1_IAA22
WM366	3301	CL_Im	Haplotype1_IAA2	Haplotype1_IAA22
WM367	LCHF	CL_Im	Haplotype1_IAA2	Haplotype1_IAA22
WM368	QiLinWang	CL_Im	Haplotype1_IAA2	Haplotype1_IAA22
WM129	PI 494530	CM	Haplotype1_IAA2	Haplotype1_IAA22
WM369	HM	CL_Im	Haplotype1_IAA2	Haplotype1_IAA22
WM371	DongFangMeiJia	CL_Im	Haplotype1_IAA2	Haplotype1_IAA22
WM372	790010	CL_Im	Haplotype1_IAA2	Haplotype1_IAA22
WM373	TangPaoDan	CL_Lr	Haplotype1_IAA2	Haplotype1_IAA22
WM378	02d97	CL_Im	Haplotype1_IAA2	Haplotype1_IAA22
WM380	DaxingXiaoHuangRou	CL_Im	Haplotype1_IAA2	Haplotype1_IAA22
WM381	XiuLanS	CL_Im	Haplotype1_IAA2	Haplotype1_IAA22
WM383	XiaoJinLanS	CL_Im	Haplotype1_IAA2	Haplotype1_IAA22
WM384	TeXiaoFengS	CL_Im	Haplotype1_IAA2	Haplotype1_IAA22
WM389	XiaoHongYu	CL_Im	Haplotype1_IAA2	Haplotype1_IAA22
WM390	YU18	CL_Im	Haplotype1_IAA2	Haplotype1_IAA22
WM392	203Z	CL_Im	Haplotype1_IAA2	Haplotype1_IAA22
WM393	XiaoJinTian	CL_Im	Haplotype1_IAA2	Haplotype1_IAA22
WM132	PI 186975	CM	Haplotype1_IAA2	Haplotype1_IAA22
WM133	PI 185635	CM	Haplotype1_IAA2	-
WM136	PI 494532	CM	Haplotype1_IAA2	Haplotype1_IAA22
WM137	PI 164248	CM	Haplotype1_IAA2	Haplotype1_IAA22
WM139	PI 186489	CM	Haplotype1_IAA2	-
WM140	PI 490377	CM	Haplotype1_IAA2	Haplotype1_IAA22
WM141	PI 490381	CM	Haplotype1_IAA2	Haplotype1_IAA22
WM142	PI 532722	CM	Haplotype1_IAA2	Haplotype1_IAA22
WM143	PI 532726	CM	Haplotype1_IAA2	Haplotype1_IAA22
WM144	PI 532732	CM	Haplotype1_IAA2	Haplotype1_IAA22
WM145	PI 559997	CM	Haplotype1_IAA2	Haplotype1_IAA22
WM146	PI 560014	CM	Haplotype1_IAA2	Haplotype1_IAA22
WM148	KaLaQiPa	CL_Lr	Haplotype1_IAA2	Haplotype1_IAA22
WM149	DaHongZi	CL_Lr	Haplotype1_IAA2	Haplotype1_IAA22
WM150	ALaKeZiWai	CL_Lr	Haplotype1_IAA2	Haplotype1_IAA22
WM152	QiaErTaWuZi	CL_Lr	Haplotype1_IAA2	Haplotype1_IAA22
WM153	LanzhouHuaPi	CL_Lr	Haplotype1_IAA2	Haplotype1_IAA22
WM154	ShanxiHongZi	CL_Lr	Haplotype1_IAA2	Haplotype1_IAA22
WM155	LaMaGua	CL_Lr	Haplotype1_IAA2	Haplotype1_IAA22
WM156	HeiYouPi	CL_Lr	Haplotype1_IAA2	Haplotype1_IAA22
WM157	LiPi	CL_Lr	Haplotype1_IAA2	Haplotype1_IAA22
WM158	TouXinHong	CL_Lr	Haplotype1_IAA2	Haplotype1_IAA22
WM159	NingXianXiGua	CL_Lr	Haplotype1_IAA2	Haplotype1_IAA22
WM160	GangPi	CL_Lr	Haplotype1_IAA2	Haplotype1_IAA22
WM163	KuiKeTaWuZi	CL_Lr	Haplotype1_IAA2	Haplotype1_IAA22
WM164	KaLaTaWuZi	CL_Lr	Haplotype1_IAA2	Haplotype1_IAA22
WM165	MaSiHe	CL_Lr	Haplotype1_IAA2	Haplotype1_IAA22
WM167	FuYangNo.1	CL_Lr	Haplotype1_IAA2	Haplotype1_IAA22
WM168	HeiPi	CL_Lr	Haplotype1_IAA2	Haplotype1_IAA22
WM169	TaiLiHong	CL_Lr	Haplotype1_IAA2	Haplotype1_IAA22
WM171	JiZhuaGua	CL_Lr	Haplotype1_IAA2	Haplotype1_IAA22
WM172	SuXianXiaoZi	CL_Lr	Haplotype1_IAA2	Haplotype1_IAA22
WM174	WeiShi	CL_Lr	Haplotype1_IAA2	Haplotype1_IAA22
WM175	HuaLing	CL_Lr	Haplotype1_IAA2	Haplotype1_IAA22
WM176	QingBaoJin	CL_Lr	Haplotype1_IAA2	Haplotype1_IAA22
WM177	JiTouHei	CL_Lr	Haplotype1_IAA2	Haplotype1_IAA22
WM178	ShanxiBai	CL_Lr	Haplotype1_IAA2	Haplotype1_IAA22
WM179	ZaoMiAi	CL_Lr	Haplotype1_IAA2	Haplotype1_IAA22
WM182	YanShiNo.1	CL_Lr	Haplotype1_IAA2	Haplotype1_IAA22
WM185	XiaoMaZi	CL_Lr	Haplotype1_IAA2	Haplotype1_IAA22
WM186	SulianNo.2	CL_Im	Haplotype1_IAA2	Haplotype1_IAA22
WM188	SiLaFuPaiKa	CL_Im	Haplotype1_IAA2	Haplotype1_IAA22
WM189	MeiLi	CL_Lr	Haplotype1_IAA2	Haplotype1_IAA22
WM191	MeiHao	CL_Im	Haplotype1_IAA2	Haplotype1_IAA22
WM196	ZhengzhouZiGua	CL_ES	Haplotype1_IAA2	Haplotype1_IAA22
WM421	Grif16135	CA	Haplotype3_IAA2	Haplotype3_IAA22
WM425	PI 457916	CM	Haplotype1_IAA2	Haplotype1_IAA22
R01	ZXG1702	CC	Haplotype5_IAA2	Haplotype2_IAA22
R02	ZXG1789	CC	Haplotype2_IAA2	Haplotype2_IAA22
R03	ZXG1790	CC	Haplotype2_IAA2	Haplotype2_IAA22
R04	ZXG1791	CC	Haplotype2_IAA2	Haplotype2_IAA22
R05	ZXG1792	CC	Haplotype2_IAA2	Haplotype2_IAA22
R08	PI 632751	CA	Haplotype3_IAA2	-
R09	PI254723	CM	Haplotype1_IAA2	Haplotype1_IAA22
R10	PI185636	CM	Haplotype1_IAA2	Haplotype1_IAA22
R12	PI179240	CM	-	Haplotype1_IAA22
R13	TuBaiPi	CL_Lr	Haplotype1_IAA2	Haplotype1_IAA22
R14	TaoJian	CL_Lr	Haplotype1_IAA2	-
R15	HeTaoWen	CL_Lr	-	Haplotype1_IAA22
R16	FuYangNo.1	CL_Lr	Haplotype1_IAA2	Haplotype1_IAA22
R17	TaCheHong	CL_Lr	Haplotype1_IAA2	Haplotype1_IAA22
R18	DongGua	CL_Lr	Haplotype1_IAA2	Haplotype1_IAA22
R19	XiaoQingPi	CL_Im	Haplotype1_IAA2	Haplotype1_IAA22
R20	HeiBengJing	CL_Lr	Haplotype1_IAA2	-
R21	ZhongYuNo.3	CL_Im	Haplotype1_IAA2	Haplotype1_IAA22
R22	ZhengzhouNo.2	CL_Im	Haplotype1_IAA2	Haplotype1_IAA22
R24	Sugarlee	CL_Im	Haplotype1_IAA2	Haplotype1_IAA22
R25	Calhoun Gray-美国	CL_Im	Haplotype1_IAA2	Haplotype1_IAA22
R26	Black diamond-美国	CL_Im	Haplotype1_IAA2	Haplotype1_IAA22
R27	WuChaXiGua	CL_Im	Haplotype1_IAA2	Haplotype1_IAA22
R28	ZaoHua	CL_Im	Haplotype1_IAA2	Haplotype1_IAA22
R29	ChangHui	CL_Im	Haplotype1_IAA2	Haplotype1_IAA22
R30	DuanMan-US	CL_Im	Haplotype1_IAA2	Haplotype1_IAA22
R31	XinDaHe	CL_Im	Haplotype1_IAA2	Haplotype1_IAA22
R32	PI161375-韩国	CL_Im	Haplotype1_IAA2	Haplotype1_IAA22
R33	LiuTiaoQing	CL_Lr	Haplotype1_IAA2	Haplotype1_IAA22
R34	Crimson	CL_Im	Haplotype1_IAA2	Haplotype1_IAA22
R35	LSW-194	CL_Im	Haplotype1_IAA2	Haplotype3_IAA22
R36	Mickylee	CL_Im	Haplotype1_IAA2	Haplotype1_IAA22
R37	89Xuan9	CL_Im	Haplotype1_IAA2	Haplotype1_IAA22
R38	HXD	CL_Im	Haplotype1_IAA2	Haplotype1_IAA22
